# Supplementary material for: Quantifying ideological polarization on a network using generalized Euclidean distance
Source: Sci Adv. 2023 Mar 1;9(9):eabq2044. doi: 10.1126/sciadv.abq2044 (PMC9977176; doi:10.1126/sciadv.abq2044)
Supplement: Supplementary file 2 — File S1 [file sciadv.abq2044_file_s1.zip]

Archive with 33 entries (31 files):
- modules/
- modules/__pycache__/
- modules/__pycache__/ps.cpython-39.pyc
- modules/__pycache__/alt.cpython-39.pyc
- modules/__pycache__/rwc.cpython-39.pyc
- modules/__pycache__/ps.cpython-310.pyc
- modules/__pycache__/alt.cpython-310.pyc
- modules/__pycache__/rwc.cpython-310.pyc
- modules/alt.py
- modules/rwc.py
- modules/ps.py
- 01_figs_3_4_5_tab_s1.py
- 02_figs_3_4_5_subplots.gp
- 03_figs_6_7.py
- 04_figs_6_7.gp
- 05_fig_8.py
- 06_fig_8_subplots.gp
- 07_fig_9.py
- 08_fig_9_hists.gp
- 09_fig_s1.py
- 10_fig_s2.py
- 11_fig_s3.py
- 12_fig_s4.py
- 13a_fig_s5l.py
- 13b_fig_s5r.py
- 14_fig_s6.py
- 15_fig_s7.py
- 16_fig_s8.py
- 17_tab_s2.py
- 18_tabs_s3_s4.py
- 19_fig_s9.py
- 20_fig_s10_tabs_s5_s6.py
- README
