# Supplementary material for: Quantifying ideological polarization on a network using generalized Euclidean distance
Source: Sci Adv. 2023 Mar 1;9(9):eabq2044. doi: 10.1126/sciadv.abq2044 (PMC9977176; doi:10.1126/sciadv.abq2044)
Supplement: Supplementary file 2 — File S1 [file sciadv.abq2044_file_s1.zip › modules/rwc.py]

import numpy as np
import pandas as pd
import networkx as nx;
import random,numpy,sys;
from operator import itemgetter;

def getRandomNodes(G,k): # parameter k = number of random nodes to generate
	nodes = G.nodes();
	random_nodes = {};
	for i in range(k):
		random_num = random.randint(0,len(nodes)-1);
		random_nodes[nodes[random_num]] = 1;
	return random_nodes;

def getRandomNodesFromLabels(G,k,left,right,flag): # parameter k = no. of random nodes to generate, flag could be "left", "right" or "both". If both, k/2 from one side and k/2 from the other side are generated.
	random_nodes = [];
	random_nodes1 = {};
	if(flag=="left"):
		for i in range(k):
			random_num = random.randint(0,len(left)-1);
			random_nodes.append(left[random_num]);
	elif(flag=="right"):
		for i in range(k):
			random_num = random.randint(0,len(right)-1);
			random_nodes.append(right[random_num]);
	else:
		for i in range(k/2):
			random_num = random.randint(0,len(left)-1);
			random_nodes.append(left[random_num]);
		for i in range(k/2):
			random_num = random.randint(0,len(right)-1);
			random_nodes.append(right[random_num]);
	for ele in random_nodes:
		random_nodes1[ele] = 1;
	return random_nodes1;

def getNodesFromLabelsWithHighestDegree(G,k,flag): # first take the nodes with the highest degree according to the "flag" and then take the top $k$
	random_nodes = {};
	dict_degrees = {};
	for node in G.nodes():
		dict_degrees[node] = G.degree(node);
	sorted_dict = sorted(dict_degrees.items(), key=itemgetter(1), reverse=True); # sorts nodes by degrees
#	sorted_dict = sorted_dict[:k];
	if(flag=="left"):
		count = 0;
		for i in sorted_dict:
			if(count>k):
				break;
			if(not dict_left.has_key(i[0])):
				continue;
			random_nodes[i[0]] = i[1];
			count += 1;
	elif(flag=="right"):
		count = 0;
		for i in sorted_dict:
			if(count>k):
				break;
			if(not dict_right.has_key(i[0])):
				continue;
			random_nodes[i[0]] = i[1];
			count += 1;
	else:
		count = 0;
		for i in sorted_dict:
			if(count>k/2):
				break;
			if(not dict_left.has_key(i[0])):
				continue;
			random_nodes[i[0]] = i[1];
			count += 1;
		count = 0;
		for i in sorted_dict:
			if(count>k/2):
				break;
			if(not dict_right.has_key(i[0])):
				continue;
			random_nodes[i[0]] = i[1];
			count += 1;

	return random_nodes;

def performRandomWalk(G,starting_node,user_nodes_side1,user_nodes_side2): # returns if we ended up in a "left" node or a "right" node;
	dict_nodes = {}; # contains unique nodes seen till now;
	nodes = G.nodes();
	num_edges = len(G.edges());
	step_count = 0;
#	total_other_nodes = len(user_nodes.keys());
	flag = 0;
	side = "";

	while(flag!=1):
		# print "starting from ", starting_node, "num nodes visited ", len(dict_nodes.keys()), " out of ", len(nodes);
		neighbors = list(G.neighbors(starting_node));
		random_num = random.randint(0,len(neighbors)-1);
		starting_node = neighbors[random_num];
		dict_nodes[starting_node] = 1;
		step_count += 1;
		if(starting_node in user_nodes_side1):
			side = "left";
			flag = 1;
		if(starting_node in user_nodes_side2):
			side = "right";
			flag = 1;
#		if(step_count>num_edges**2): # if stuck
#			break;
#		if(step_count%100000==0):
#			print >> sys.stderr, step_count, "steps reached";
	return side;

def performRandomWalkFull(G,starting_node,user_nodes): # returns the number of steps taken before reaching *ALL* node from the set of user nodes. difference from the above method is that we should reach all nodes, instead of just any one of them.
	dict_nodes = {}; # contains unique nodes seen till now;
	nodes = G.nodes();
	num_edges = len(G.edges());
	step_count = 0;
	total_other_nodes = len(user_nodes.keys());
	dict_already_seen_nodes = {};
	flag = 0;

	while(flag!=1):
		# print "starting from ", starting_node, "num nodes visited ", len(dict_nodes.keys()), " out of ", len(nodes);
		neighbors = G.neighbors(starting_node);
		random_num = random.randint(0,len(neighbors)-1);
		starting_node = neighbors[random_num];
		dict_nodes[starting_node] = 1;
		step_count += 1;
		if(user_nodes.has_key(starting_node)):
			dict_already_seen_nodes[starting_node] = 1;
			sys.stderr.write(f"seen nodes {len(dict_already_seen_nodes.keys())}\n");
			if(len(dict_already_seen_nodes.keys())==total_other_nodes):
				flag = 1;
		if(step_count>num_edges**2): # if stuck
			break;
		if(step_count%100000==0):
			sys.stderr.write(f"{step_count} steps reached\n");
	return step_count;

def getDict(nodes_list):
	dict_nodes = {};
	for node in nodes_list:
		dict_nodes[node] = 1;
	return dict_nodes;

# also assume that you are given a set of nodes (news articles) that have been read by a user
# user_nodes = getRandomNodes(G,2); # for now, using a random set of nodes. Use a specific set later when testing

def rwc(G):
	comms = nx.algorithms.community.kernighan_lin.kernighan_lin_bisection(G)
	left = list(comms[0])
	right = list(comms[1])
	dict_left = {_: 1 for _ in left}
	dict_right = {_: 1 for _ in right}
	percent = 0.10;
	left_left = 0; # start_end
	left_right = 0;
	right_right = 0;
	right_left = 0;
	left_percent = int(percent*len(dict_left.keys()));
	right_percent = int(percent*len(dict_right.keys()));
	for j in range(1,1000):
		user_nodes_left = getRandomNodesFromLabels(G,left_percent,left,right,"left");
		user_nodes_right = getRandomNodesFromLabels(G,right_percent,left,right,"right");
		num_repetitions = 100; # number of repetitions, should change
		total_steps = [];
		user_nodes_left_list = list(user_nodes_left.keys());
		for i in range(len(user_nodes_left_list)-1):
			node = user_nodes_left_list[i];
			other_nodes = user_nodes_left_list[:i] + user_nodes_left_list[i+1:];
			other_nodes_dict = getDict(other_nodes);
			side = performRandomWalk(G,node,other_nodes_dict,user_nodes_right);
			if(side=="left"):
				left_left += 1;
			elif(side=="right"):
				left_right += 1;
		user_nodes_right_list = list(user_nodes_right.keys());
		for i in range(len(user_nodes_right_list)-1):
			node = user_nodes_right_list[i];
			other_nodes = user_nodes_right_list[:i] + user_nodes_right_list[i+1:];
			other_nodes_dict = getDict(other_nodes);
			side = performRandomWalk(G,node,user_nodes_left,other_nodes_dict);
			if(side=="left"):
				right_left += 1;
			elif(side=="right"):
				right_right += 1;
			else: # side == ""
				continue;
	e1 = left_left*1.0/(left_left+right_left);
	e2 = left_right*1.0/(left_right+right_right);
	e3 = right_left*1.0/(left_left+right_left);
	e4 = right_right*1.0/(left_right+right_right);
	return e1*e4 - e2*e3
